# Supplementary material for: The Baby Bridge program: A sustainable program that can improve therapy service delivery for preterm infants following NICU discharge
Source: PLoS One. 2020 May 29;15(5):e0233411. doi: 10.1371/journal.pone.0233411 (PMC7259591; doi:10.1371/journal.pone.0233411)
Supplement: S1 Data — (XLSX) [file pone.0233411.s001.xlsx]

## Sheet: billing data
Patient_ID	year_of_service	insurance_type	mcaid_flag	service_units_15min_each	Charge	Approved_Amount	Payment	payment_imputed_flag
BB001	2016	MEDICAID	1	1	160	85.02	124.48	0
BB001	2016	MEDICAID	1	4	168	0	95.61	0
BB001	2016	MEDICAID	1	4	168	0	95.61	0
BB001	2016	MEDICAID	1	4	168	117.92	117.92	1
BB001	2016	MEDICAID	1	4	168	117.92	117.92	1
BB001	2016	MEDICAID	1		168	117.92	117.92	1
BB001	2016	MEDICAID	1	2	168	58.96	58.96	1
BB001	2016	MEDICAID	1	4	168	117.92	117.92	1
BB001	2016	MEDICAID	1	2	84	58.96	58.96	1
BB001	2016	MEDICAID	1	4	168	117.92	117.92	1
BB001	2016	MEDICAID	1	4	168	117.92	117.92	1
BB002	2016	MEDICAID	1	3	126	0	73.27	0
BB002	2016	MEDICAID	1	1	160	0	88.07	0
BB002	2016	MEDICAID	1	4	168	0	95.61	0
BB002	2016	MEDICAID	1	4	168	0	95.61	0
BB002	2016	MEDICAID	1	4	168	0	95.61	0
BB002	2016	MEDICAID	1	4	168	0	95.61	0
BB002	2016	MEDICAID	1	4	168	0	95.61	0
BB002	2016	MEDICAID	1	4	168	100.8	95.61	0
BB002	2016	MEDICAID	1	4	168	100.8	100.8	0
BB002	2016	MEDICAID	1	4	168	100.8	100.8	0
BB002	2016	MEDICAID	1		168	100.8	100.8	0
BB002	2016	MEDICAID	1		252	151.21	151.21	0
BB002	2016	MEDICAID	1	2	84	55.06	55.06	0
BB002	2016	MEDICAID	1	4	168	110.12	110.12	0
BB002	2016	MEDICAID	1	4	168	110.12	110.12	0
BB002	2016	MEDICAID	1	4	168	110.12	110.12	0
BB002	2016	MEDICAID	1	3	126	0	73.27	0
BB002	2016	MEDICAID	1	3	126	0	73.27	0
BB002	2016	MEDICAID	1	4	168	0	95.61	0
BB002	2016	MEDICAID	1	4	168	110.12	110.12	1
BB002	2016	MEDICAID	1	4	168	110.12	110.12	1
BB002	2016	MEDICAID	1	4	168	110.12	110.12	0
BB002	2016	MEDICAID	1	4	168	110.12	110.12	0
BB002	2016	MEDICAID	1	2	84	55.06	55.06	0
BB002	2016	MEDICAID	1	2	84	55.06	55.06	0
BB002	2016	MEDICAID	1		84	55.06	55.06	0
BB002	2016	MEDICAID	1		84	55.06	55.06	0
BB002	2016	MEDICAID	1	4	168	110.12	110.12	0
BB002	2016	MEDICAID	1	4	168	110.12	110.12	0
BB002	2016	MEDICAID	1		168	110.12	110.12	0
BB002	2016	MEDICAID	1		168	110.12	110.12	0
BB002	2016	MEDICAID	1		84	55.06	55.06	0
BB002	2016	MEDICAID	1		84	55.06	55.06	0
BB002	2016	MEDICAID	1		84	55.06	55.06	0
BB002	2016	MEDICAID	1		126	82.59	82.59	0
BB002	2016	MEDICAID	1		126	82.59	82.59	0
BB002	2016	MEDICAID	1		168	110.12	110.12	0
BB002	2016	MEDICAID	1		84	55.06	55.06	0
BB002	2016	MEDICAID	1		84	55.06	55.06	0
BB002	2016	MEDICAID	1		84	55.06	55.06	0
BB002	2016	MEDICAID	1		168	110.12	110.12	0
BB002	2016	MEDICAID	1		168	110.12	110.12	0
BB003	2016	PRIVATE	0	1	160	0	89.08	0
BB003	2016	PRIVATE	0	4	168	0	130.45	0
BB003	2016	MEDICAID	1	4	168	0	95.61	0
BB003	2016	MEDICAID	1	4	168	134.16	134.16	0
BB004	2016	MEDICAID	1	4	168	80.72	80.72	0
BB004	2016	MEDICAID	1	4	168	80.72	80.72	0
BB004	2016	MEDICAID	1	4	168	80.72	80.72	0
BB005	2016	MEDICAID	1	1	160	0	88.07	0
BB005	2016	MEDICAID	1		168		95.61	0
BB005	2016	MEDICAID	1	3	126	88.44	88.44	0
BB007	2016	PRIVATE	0	3	126	88.02	73.02	0
BB007	2016	PRIVATE	0	1	160	90.4	75.4	0
BB008	2016	PRIVATE	0		168	86.32	86.32	0
BB008	2016	PRIVATE	0		168	86.32	86.32	0
BB009	2016	MEDICAID	1	4	168	115.64	115.64	1
BB009	2016	MEDICAID	1	1	160	83.35	83.35	0
BB009	2016	MEDICAID	1	4	168	0	95.61	0
BB012	2016	MEDICAID	1	1	160	85.02	85.02	0
BB012	2016	MEDICAID	1	3	126	88.44	88.44	0
BB012	2016	MEDICAID	1	4	168	117.92	117.92	0
BB013	2016	MEDICAID	1	1	160	0	88.07	0
BB013	2016	MEDICAID	1	2	84	0	49.26	0
BB013	2016	MEDICAID	1	2	84	0	49.26	0
BB013	2016	MEDICAID	1	4	168	0	95.61	0
BB013	2016	MEDICAID	1	4	168	0	95.61	0
BB013	2016	MEDICAID	1	2	84	0	49.26	0
BB013	2016	MEDICAID	1	2	84	0	49.26	0
BB013	2016	MEDICAID	1	2	84	55.06	55.06	0
BB013	2016	MEDICAID	1		84	55.06	55.06	0
BB013	2016	MEDICAID	1		84	55.06	55.06	0
BB014	2016	MEDICAID	1	2	84	0	49.26	0
BB014	2016	MEDICAID	1	1	160	0	88.07	0
BB014	2016	MEDICAID	1	2	84	0	49.26	0
BB014	2016	MEDICAID	1	2	84	0	49.26	0
BB014	2016	MEDICAID	1	2	84	0	49.26	0
BB014	2016	MEDICAID	1		84	55.06	55.06	1
BB014	2016	MEDICAID	1		84	55.06	55.06	0
BB016	2016	MEDICAID	1	3	126	0	73.27	0
BB016	2016	MEDICAID	1	4	168	0	95.61	0
BB016	2016	PRIVATE	0	1	160	85.02	85.02	0
BB016	2016	MEDICAID	1	3	126	0	73.27	0
BB016	2016	MEDICAID	1	3	126	0	73.27	0
BB016	2016	MEDICAID	1	3	126	0	73.27	0
BB019	2016	PRIVATE	0	1	160	106.81	106.81	0
BB021	2016	MEDICAID	1	1	160	83.35	83.35	0
BB021	2016	MEDICAID	1		126	86.73	86.73	1
BB021	2016	MEDICAID	1	4	168	115.64	115.64	1
BB021	2016	MEDICAID	1	4	168	115.64	115.64	1
BB021	2016	MEDICAID	1		168	115.64	115.64	1
BB021	2016	MEDICAID	1		168	115.64	95.61	0
BB021	2016	MEDICAID	1		84	0	49.26	0
BB021	2016	MEDICAID	1		84	57.82	57.82	1
BB021	2016	MEDICAID	1		84	57.82	49.26	0
BB022	2016	MEDICAID	1	1	160	83.35	83.35	0
BB022	2016	MEDICAID	1	2	84	0	49.26	0
BB022	2017	MEDICAID	1		126	0	73.27	0
BB022	2017	MEDICAID	1		84	57.82	49.26	0
BB022	2017	MEDICAID	1		126	0	73.27	0
BB022	2017	MEDICAID	1		126	0	73.27	0
BB022	2017	MEDICAID	1		126	0	73.27	0
BB022	2017	MEDICAID	1		168	0	95.61	0
BB023	2016	MEDICAID	1	1	160	85.02	85.02	0
BB023	2016	MEDICAID	1		126	88.44	88.44	0
BB023	2016	MEDICAID	1		126	88.44	88.44	0
BB023	2016	MEDICAID	1	4	168	117.92	117.92	0
BB023	2016	MEDICAID	1		126	88.44	88.44	0
BB025	2016	MEDICAID	1		84	0	49.26	0
BB025	2016	MEDICAID	1		126	0	73.27	0
BB025	2016	MEDICAID	1		168	0	95.61	0
BB025	2016	MEDICAID	1	1	160	85.02	85.02	0
BB025	2016	MEDICAID	1		168	0	95.61	0
BB027	2016	MEDICAID	1		84	55.06	55.06	0
BB027	2016	MEDICAID	1	1	160	79.39	79.39	0
BB028	2016	MEDICAID	1		168	0	95.61	0
BB028	2016	MEDICAID	1	1	160	85.02	85.02	0
BB028	2017	MEDICAID	1		168	0	95.61	0
BB028	2017	MEDICAID	1		168	0	95.61	0
BB037	2016	PRIVATE	0		126	88.02	68.02	0
BB037	2017	PRIVATE	0		168	117.55	97.55	0
BB037	2017	PRIVATE	0		168	117.55	97.55	0
BB038	2016	MEDICAID	1	1	160	85.02	85.02	0
BB039	2016	MEDICAID	1	2	84	0	49.26	0
BB039	2016	MEDICAID	1		168	0	95.61	0
BB039	2016	MEDICAID	1	1	160	85.02	85.02	0
BB042	2017	MEDICAID	1	1	168	84	95.61	0
BB042	2017	MEDICAID	1	1	42	29.85	29.85	0
BB042	2017	MEDICAID	1	1	168		84	0
BB042	2017	MEDICAID	1	3	126	0	73.27	0
BB042	2017	MEDICAID	1	4	168	119.4	119.4	0
BB042	2017	MEDICAID	1	5	210	149.25	149.25	0
BB042	2017	MEDICAID	1	3	126	89.55	89.55	0
BB042	2017	MEDICAID	1	2	84	57.82	57.82	0
BB042	2017	MEDICAID	1	2	84	59.7	59.7	0
BB042	2017	MEDICAID	1	1	42	0	24.97	0
BB042	2017	MEDICAID	1	4	168	0	95.61	0
BB042	2017	MEDICAID	1	3	126	0	73.27	0
BB042	2017	MEDICAID	1		42	29.85	29.85	1
BB042	2017	MEDICAID	1		84	57.82	57.82	1
BB042	2017	MEDICAID	1		60	30	30	0
BB042	2017	MEDICAID	1		168	119.4	119.4	0
BB042	2017	MEDICAID	1	3	126	89.55	89.55	0
BB042	2018	MEDICAID	1		136	89.55	89.55	0
BB4076	2017	MEDICAID	1		84		49.26	0
BB4076	2017	MEDICAID	1		168	72.27	72.27	0
BB4076	2017	MEDICAID	1		84	50.12	50.12	0
BB4076	2017	MEDICAID	1		84	51.75	51.75	0
BB4076	2017	MEDICAID	1		84	51.75	51.75	0
BB4076	2017	MEDICAID	1		42	25.87	25.87	0
BB4076	2017	MEDICAID	1		84	50.12	50.12	0
BB4076	2017	MEDICAID	1		84	50.12	50.12	0
BB4076	2017	MEDICAID	1		84	51.75	51.75	0
BB4076	2018	MEDICAID	1		168	72.27	72.27	0
BB4077	2017	MEDICAID	1	2	84	50.12	50.12	0
BB4077	2017	MEDICAID	1	2	84	51.75	51.75	0
BB4077	2017	MEDICAID	1		168	72.27	72.27	0
BB4077	2017	MEDICAID	1		84		49.26	0
BB4077	2017	MEDICAID	1		42	25.06	25.06	0
BB4077	2017	MEDICAID	1		42	25.87	25.87	0
BB4077	2017	MEDICAID	1		84	51.75	51.75	0
BB4077	2017	MEDICAID	1		126	77.62	77.62	0
BB4077	2017	MEDICAID	1		84	51.75	51.75	0
BB4077	2017	MEDICAID	1		84	51.75	51.75	0
BB4077	2017	MEDICAID	1		84	51.75	51.75	0
BB4077	2017	MEDICAID	1		84	51.75	51.75	0
BB4077	2017	MEDICAID	1		84	51.75	51.75	0
BB4077	2017	MEDICAID	1		84	51.75	51.75	0
BB4077	2018	MEDICAID	1		168	72.27	72.27	0
BB4081	2017	MEDICAID	1		168		95.61	0
BB4081	2017	MEDICAID	1		126	77.62	77.62	0
BB4082	2017	MEDICAID	1		84		49.26	0
BB4082	2017	MEDICAID	1		168	67.2	67.2	0
BB4082	2017	MEDICAID	1	2	84	55.06	49.26	0
BB4082	2017	MEDICAID	1		84		55.06	0
BB4082	2017	MEDICAID	1		84	56.86	56.86	0
BB4082	2017	MEDICAID	1		84	56.86	56.86	0
BB4082	2017	MEDICAID	1		84	56.86	56.86	0
BB4082	2017	MEDICAID	1		126	85.29	85.29	0
BB4082	2018	MEDICAID	1		84	55.86	55.86	0
BB4082	2018	MEDICAID	1		84	56.86	56.86	0
BB4082	2018	MEDICAID	1		84	56.86	56.86	0
BB4082	2018	MEDICAID	1		84	56.86	56.86	0
BB4083	2017	MEDICAID	1		84		49.26	0
BB4083	2017	MEDICAID	1		168	67.2	67.2	0
BB4083	2017	MEDICAID	1	3	126	85.29	73.27	0
BB4083	2017	MEDICAID	1		42	27.53	27.53	0
BB4083	2017	MEDICAID	1		84		28.43	0
BB4083	2017	MEDICAID	1		42	28.43	28.43	0
BB4083	2017	MEDICAID	1		84		55.06	0
BB4083	2017	MEDICAID	1		84	55.06	55.06	0
BB4083	2017	MEDICAID	1		84	56.86	56.86	0
BB4083	2017	MEDICAID	1		126	85.29	85.29	0
BB4083	2018	MEDICAID	1		84	55.86	55.86	0
BB4083	2018	MEDICAID	1		84	56.86	56.86	0
BB4083	2018	MEDICAID	1		84	56.86	56.86	0
BB4083	2018	MEDICAID	1		126	85.29	85.29	0
BB4084	2017	PRIVATE	0		84		84	0
BB4084	2017	PRIVATE	0		84		84	0
BB4084	2017	PRIVATE	0		84	84	84	0
BB4084	2017	PRIVATE	0	1	168	84	84	0
BB4084	2017	PRIVATE	0		168	84	84	0
BB4084	2017	PRIVATE	0		126	126	126	0
BB4085	2017	PRIVATE	0	1	42	0	34.29	0
BB4085	2017	PRIVATE	0	1	42	0	34.29	0
BB4085	2017	PRIVATE	0		168	99.84	99.84	0
BB4085	2017	PRIVATE	0	5	210	117.55	117.55	0
BB4085	2017	PRIVATE	0	1	168	121.01	121.01	0
BB4085	2017	PRIVATE	0	5	210	115.5	115.5	0
BB4085	2017	PRIVATE	0		210	142.26	142.26	0
BB4086	2017	MEDICAID	1	1	168	0	95.61	0
BB4086	2017	MEDICAID	1	1	168	84	84	0
BB4086	2017	MEDICAID	1		168		95.61	1
BB4086	2017	MEDICAID	1		168		95.61	0
BB4086	2017	MEDICAID	1		168	84	84	0
BBC001	2017	MEDICAID	1		168		95.61	1
BBC001	2017	MEDICAID	1		168		95.61	1
BBC002	2017	MEDICAID	1		168		95.61	1
BBC002	2017	MEDICAID	1		168		95.61	1
BBC002	2017	MEDICAID	1		168		95.61	1
BBC002	2017	MEDICAID	1		168		95.61	1
BBC002	2017	MEDICAID	1		168		95.61	1
BBC003	2017	MEDICAID	1	1	168	10.3	10.3	0
BBC003	2017	MEDICAID	1	2	84	20.6	20.6	0
BBC003	2017	MEDICAID	1	2	84	20.6	20.6	0
BBC003	2017	MEDICAID	1	1	42	27.53	27.53	1
BBC003	2017	MEDICAID	1	3	126	85.29	85.29	1
BBC003	2017	MEDICAID	1	2	84	55.06	55.06	1
BBC003	2017	MEDICAID	1	2	84	56.86	56.86	1
BBC003	2017	MEDICAID	1	1	42	28.43	24.97	0
BBC003	2017	MEDICAID	1	2	84	55.06	49.26	0
BBC003	2017	MEDICAID	1	2	84	56.86	49.26	0
BBC003	2017	MEDICAID	1		168		95.61	1
BBC003	2017	MEDICAID	1	3	126	0	73.27	0
BBC003	2017	MEDICAID	1	2	84	55.06	55.06	1
BBC003	2017	MEDICAID	1	2	84	56.86	56.86	1
BBC003	2017	MEDICAID	1	4	168	113.72	113.72	1
BBC003	2017	MEDICAID	1	4	168	113.72	113.72	1
BBC003	2017	MEDICAID	1	3	126	0	73.27	0
BBC003	2017	MEDICAID	1	4	168	0	95.61	0
BBC003	2017	MEDICAID	1	4	168	0	95.61	0
BBC003	2017	MEDICAID	1	4	168	0	95.61	0
BBC003	2017	MEDICAID	1	4	168	113.72	113.72	1
BBC003	2017	MEDICAID	1	4	168	113.72	113.72	1
BBC004	2017	MEDICAID	1	1	42	25.87	25.87	0
BBC004	2017	MEDICAID	1	2	84	50.12	50.12	0
BBC004	2017	MEDICAID	1	2	84	50.12	50.12	0
BBC004	2017	MEDICAID	1	2	84	50.12	50.12	0
BBC004	2017	MEDICAID	1	2	84	51.75	51.75	0
BBC004	2017	MEDICAID	1	2	84	51.75	51.75	0
BBC004	2017	MEDICAID	1	1	168	72.63	72.63	0
BBC004	2017	MEDICAID	1	2	84	51.75	51.75	0
BBC004	2017	MEDICAID	1	4	168	103.5	103.5	0
BBC004	2017	MEDICAID	1	4	168	103.5	103.501	0
BBC005	2017	MEDICAID	1	1	42	0	24.97	0
BBC005	2017	MEDICAID	1	2	84	0	49.26	0
BBC005	2017	MEDICAID	1	3	126	0	73.27	0
BBC005	2017	MEDICAID	1	3	126	0	73.27	0
BBC005	2017	MEDICAID	1	1	168	0	95.61	0
BBC005	2017	MEDICAID	1	4	168	0	95.61	0
BBC005	2017	MEDICAID	1	2	84	57.82	57.82	0
BBC005	2017	MEDICAID	1	2	84	59.7	59.7	0
BBC005	2017	MEDICAID	1	2	84	59.7	59.7	0
BBC005	2017	MEDICAID	1	3	126	86.73	86.73	0
BBC005	2017	MEDICAID	1	4	168	119.4	119.4	0
BBC005	2017	MEDICAID	1	4	168	119.4	119.4	0
BBC005	2017	MEDICAID	1	1	42	28.91	28.91	0
BBC005	2017	MEDICAID	1	1	42	28.91	28.91	0
BBC005	2017	MEDICAID	1	3	126	89.55	89.55	0
BBC005	2017	MEDICAID	1	4	168	119.4	119.4	0
BBC005	2017	MEDICAID	1		168		95.61	1
BBC005	2017	MEDICAID	1	4	168	119.4	119.4	0
BBC005	2017	MEDICAID	1	4	168	119.4	119.4	0
BBC005	2017	MEDICAID	1	1	42	0	24.97	0
BBC005	2017	MEDICAID	1	1	42	0	24.97	0
BBC005	2017	MEDICAID	1	3	126	0	73.27	0
BBC005	2017	MEDICAID	1	4	168	0	95.61	0
BBC005	2017	MEDICAID	1	5	210	0	137.32	0
BBC005	2017	MEDICAID	1	6	252	0	151.21	0
BBC005	2017	MEDICAID	1	6	252	0	151.21	0
BBC005	2017	MEDICAID	1	1	42	0	24.97	0
BBC005	2017	MEDICAID	1	3	126	0	73.27	0
BBC005	2017	MEDICAID	1	3	126	0	73.27	0
BBC005	2017	MEDICAID	1	4	168	0	95.61	0
BBC005	2017	MEDICAID	1		84	57.82	57.82	1
BBC005	2017	MEDICAID	1		126	89.55	89.55	1
BBC005	2017	MEDICAID	1		84		49.26	0
BBC005	2017	MEDICAID	1		126		73.27	0
BBC005	2017	MEDICAID	1		84	57.82	57.82	1
BBC005	2017	MEDICAID	1		126	89.55	89.55	1
BBC005	2017	MEDICAID	1	4	168	119.4	119.4	0
BBC005	2017	MEDICAID	1		42	28.43	28.43	0
BBC005	2017	MEDICAID	1		42	28.91	28.91	0
BBC005	2017	MEDICAID	1		84	57.82	57.82	0
BBC005	2017	MEDICAID	1		126	89.55	89.55	0
BBC005	2017	MEDICAID	1		126	89.55	89.55	0
BBC005	2017	MEDICAID	1		126	89.55	89.55	0
BBC005	2017	MEDICAID	1		168	119.4	119.4	0
BBC005	2017	MEDICAID	1		168	119.4	119.4	0
BBC005	2017	MEDICAID	1	2	84	25	25	0
BBC005	2017	MEDICAID	1	3	126	37.5	37.5	0
BBC005	2017	MEDICAID	1		168	50	50	0
BBC005	2017	MEDICAID	1		168	119.4	119.4	0
BBC005	2017	MEDICAID	1		168	119.4	119.4	0
BBC005	2018	MEDICAID	1		210		137.32	0
BBC005	2018	MEDICAID	1		84	57.82	57.82	0
BBC005	2018	MEDICAID	1		126	89.55	89.55	0
BBC005	2018	MEDICAID	1		168	119.4	119.4	0
BBC006	2017	MEDICAID	1	1	168	0	95.61	0
BBC006	2017	MEDICAID	1	4	168	0	95.61	0
BBC006	2017	MEDICAID	1	1	42	27.53	27.53	1
BBC006	2017	MEDICAID	1	2	84	56.86	56.86	1
BBC006	2017	MEDICAID	1	4	168	113.72	113.72	1
BBC006	2017	MEDICAID	1	2	84	55.06	49.26	0
BBC006	2017	MEDICAID	1	3	126	85.29	73.27	0
BBC006	2017	MEDICAID	1	3	126	0	73.27	0
BBC006	2017	MEDICAID	1	2	84	56.86	56.86	1
BBC006	2017	MEDICAID	1	4	168	0	95.61	0
BBC006	2017	MEDICAID	1	3	126	85.29	85.29	1
BBC006	2017	MEDICAID	1	4	168	83.77	83.77	0
BBC006	2017	MEDICAID	1	3	126	0	73.27	0
BBC006	2017	MEDICAID	1	4	168	0	95.61	0
BBC006	2017	MEDICAID	1	2	84	0	49.26	0
BBC006	2017	MEDICAID	1	2	84	0	49.26	0
BBC006	2017	MEDICAID	1		126		73.27	0
BBC006	2017	MEDICAID	1		42	27.53	27.53	0
BBC006	2017	MEDICAID	1		126	85.29	85.29	0
BBC006	2017	MEDICAID	1	4	168	0	95.61	0
BBC006	2017	MEDICAID	1		168	113.72	113.72	0
BBC006	2017	MEDICAID	1		168	113.72	113.72	0
BBC007	2017	MEDICAID	1	1	168	0	95.61	0
BBC007	2017	MEDICAID	1	1	42	10.3	10.3	0
BBC007	2017	MEDICAID	1	2	84	20.6	20.6	0
BBC007	2017	MEDICAID	1	3	126	30.9	30.9	0
BBC007	2017	MEDICAID	1	4	168	41.2	41.2	0
BBC007	2017	MEDICAID	1	1	42	10.3	10.3	0
BBC007	2017	MEDICAID	1	4	168	41.2	41.2	0
BBC007	2017	MEDICAID	1	4	168	41.2	41.2	0
BBC008	2017	PRIVATE	0		168		130.45	1
BBC008	2017	PRIVATE	0		168		130.45	1
BBC008	2017	PRIVATE	0		168		130.45	1
BBC008	2017	PRIVATE	0		168		130.45	1
BBC009	2017	MEDICAID	1		168		95.61	1
BBC010	2017	PRIVATE	0	1	168	168	168	0
BBC011	2017	PRIVATE	0	2	84	80.88	80.88	0
BBC011	2017	PRIVATE	0	2	84	80.88	80.88	0
BBC011	2017	PRIVATE	0	2	84	80.88	80.88	0
BBC011	2017	PRIVATE	0	2	84	84	84	0
BBC011	2017	PRIVATE	0	2	84	84	84	0
BBC011	2017	PRIVATE	0	2	84	84	84	0
BBC011	2017	PRIVATE	0	1	168	144.28	144.28	0
BBC011	2017	PRIVATE	0		168	161.76	161.76	0
BBC011	2017	PRIVATE	0	2	84	80.88	80.88	0
BBC011	2017	PRIVATE	0	2	84	84	84	0
BBC011	2017	PRIVATE	0	3	126	121.32	121.32	0
BBC013	2017	MEDICAID	1	1	168	10	10	0
BBC013	2017	MEDICAID	1	4	168	40	40	0
BBC013	2017	MEDICAID	1	1	60	37.06	37.06	0
BBC015	2017	PRIVATE	0	3	126	121.32	121.32	0
BBC015	2017	PRIVATE	0		168	152.75	152.75	0
BBC016	2017	PRIVATE	0	3	126	121.32	121.32	0
BBC016	2017	PRIVATE	0		168	152.75	152.75	0
BBC017	2017	MEDICAID	1	1	168	0	95.61	0
BBC018	2017	MEDICAID	1		42	10	10	0
BBC018	2017	MEDICAID	1		126	10	10	0
BBC018	2017	MEDICAID	1		168	10	10	0
BBC018	2017	MEDICAID	1	4	168	0	95.61	0
BBC018	2017	MEDICAID	1	3	126	30	30	0
BBC018	2017	MEDICAID	1	4	168	40	40	0
BBC019	2017	PRIVATE	0	1	42	31.48	31.48	0
BBC019	2017	PRIVATE	0	2	84	63.75	63.75	0
BBC019	2017	PRIVATE	0	1	168	99.84	99.84	0
BBC019	2017	PRIVATE	0	1	168	131.88	131.88	0
BBC019	2017	PRIVATE	0		84	61.98	61.98	0
BBC019	2017	PRIVATE	0		168	115.5	115.5	0
BBC019	2017	PRIVATE	0		126	88.74	88.74	0
BBC019	2018	PRIVATE	0		84	64.7	64.38	0
BBC019	2018	PRIVATE	0	1	168	124.64	116.48	0
BBC020	2017	PRIVATE	0	1	42	36.85	36.85	0
BBC020	2017	PRIVATE	0	2	84	53.52	53.52	0
BBC020	2017	PRIVATE	0	2	84	63.75	63.75	0
BBC020	2017	PRIVATE	0	3	126	80.28	80.28	0
BBC020	2017	PRIVATE	0	1	168	99.84	99.84	0
BBC020	2017	PRIVATE	0	4	168	115.5	115.5	0
BBC020	2017	PRIVATE	0		84	53.52	53.52	0
BBC020	2017	PRIVATE	0		84	63.75	63.75	0
BBC020	2017	PRIVATE	0		168	115.5	115.5	0
BBC020	2017	PRIVATE	0		168	115.5	115.5	0
BBC020	2017	PRIVATE	0		84	53.51	53.52	0
BBC020	2017	PRIVATE	0		84	53.52	53.52	0
BBC020	2017	PRIVATE	0		84	63.75	63.75	0
BBC020	2017	PRIVATE	0		84	63.75	63.75	0
BBC021	2017	MEDICAID	1		168	67.2	67.2	0
BBC022	2017	PRIVATE	0	2	84	80.88	80.88	0
BBC022	2017	PRIVATE	0		168	152.75	152.75	0
BBC022	2017	PRIVATE	0		168	161.76	161.76	0
BBC022	2017	PRIVATE	0		84	80.88	80.88	0
BBC022	2017	PRIVATE	0		84	84	84	0
BBC022	2017	PRIVATE	0		168	161.76	161.76	0
BBC023	2017	MEDICAID	1	1	168	72.27	72.27	0
BBC023	2017	MEDICAID	1		168	103.5	103.5	0
BBC024	2017	MEDICAID	1	2	84	55.06	55.06	0
BBC024	2017	MEDICAID	1	2	84	56.86	56.86	0
BBC024	2017	MEDICAID	1	1	168	67.2	67.2	0
BBC024	2017	MEDICAID	1	4	168	0	95.61	0
BBC024	2017	MEDICAID	1		84	55.06	55.06	0
BBC024	2017	MEDICAID	1		84	56.86	56.86	0
BBC025	2017	MEDICAID	1		210		137.32	0
BBC025	2017	MEDICAID	1		126	86.73	86.73	1
BBC025	2017	MEDICAID	1		126	89.55	89.55	1
BBC025	2017	MEDICAID	1	1	168	84	84	0
BBC025	2017	MEDICAID	1		168	84	84	0
BBC025	2017	MEDICAID	1		84	57.82	51.75	0
BBC025	2017	MEDICAID	1		84	57.82	57.82	0
BBC025	2017	MEDICAID	1		126	86.73	86.73	0
BBC025	2017	MEDICAID	1	4	168	119.4	119.4	0
BBC025	2017	MEDICAID	1		168	119.4	119.4	0
BBC025	2017	MEDICAID	1		84	57.82	49.26	0
BBC025	2017	MEDICAID	1		84	59.7	49.26	0
BBC025	2017	MEDICAID	1		84	57.82	57.82	0
BBC025	2017	MEDICAID	1		84	59.7	59.7	0
BBC025	2018	MEDICAID	1		168	119.4	119.4	0
BBC025	2018	MEDICAID	1		168	119.4	119.4	0
BBC025	2018	MEDICAID	1		168	119.4	119.4	0
BBC026	2017	MEDICAID	1		42	27.53	27.53	0
BBC026	2017	MEDICAID	1		84	56.86	56.86	0
BBC026	2017	MEDICAID	1		168	67.2	67.2	0
BBC027	2017	MEDICAID	1		168	84	84	0
BBC028	2017	MEDICAID	1		84		49.26	0
BBC028	2017	MEDICAID	1		84		49.26	0
BBC028	2017	MEDICAID	1		84		49.26	0
BBC028	2017	MEDICAID	1		84		49.26	0
BBC028	2017	MEDICAID	1		168		95.61	0
BBC028	2017	MEDICAID	1	1	168	0	95.61	0
BBC028	2017	MEDICAID	1		42	27.53	27.53	0
BBC028	2017	MEDICAID	1		84	56.86	56.86	0
BBC028	2017	MEDICAID	1		84	55.06	55.06	0
BBC028	2017	MEDICAID	1		84	55.86	55.86	0
BBC028	2017	MEDICAID	1		126	82.59	82.59	0
BBC028	2017	MEDICAID	1		126	85.29	85.29	0
BBC029	2017	PRIVATE	0	2	84	64.22	64.22	1
BBC029	2017	PRIVATE	0	2	84	72.34	72.34	1
BBC029	2017	PRIVATE	0	2	84	64.22	64.22	0
BBC029	2017	PRIVATE	0	2	84	64.22	64.22	0
BBC029	2017	PRIVATE	0		84	64.22	64.22	0
BBC029	2017	PRIVATE	0	2	84	72.34	72.34	0
BBC029	2017	PRIVATE	0	2	84	72.34	72.34	0
BBC029	2017	PRIVATE	0		84	72.34	72.34	0
BBC029	2017	PRIVATE	0	1	168	121.01	121.01	0
BBC031	2017	PRIVATE	0	1	42	42	42	1
BBC031	2017	PRIVATE	0	4	168	168	168	0
BBC031	2017	PRIVATE	0		168	168	168	0
BBC031	2017	PRIVATE	0		42	42	42	0
BBC031	2017	PRIVATE	0		84	84	84	0
BBC031	2017	PRIVATE	0		168	168	168	0
BBC032	2017	PRIVATE	0		42	42	37.8	0
BBC032	2017	PRIVATE	0	1	168	84	75	0
BBC032	2017	PRIVATE	0		84	84	75.6	0
BBC032	2017	PRIVATE	0		42	42	37.8	0
BBC032	2017	PRIVATE	0		126	126	113.4	0
BBC032	2017	PRIVATE	0		126	126	123.08	0
BBC033	2017	PRIVATE	0		168	152.75	152.75	0
BBC033	2017	PRIVATE	0		126	121.32	121.32	0
BBC033	2017	PRIVATE	0		126	121.32	121.32	0
BBC034	2017	MEDICAID	1		168	12.5	12.5	0
BBC037	2017	PRIVATE	0		168	84	84	0
BBC037	2017	PRIVATE	0		126	126	126	0
BBC037	2017	PRIVATE	0		126	126	126	0
BBC037	2017	PRIVATE	0		168	168	168	0
BBC039	2017	MEDICAID	1		168	72.27	72.27	0
BBC039	2017	MEDICAID	1		168	103.5	103.5	0
BBC039	2018	MEDICAID	1		42	25.06	25.06	0
BBC039	2018	MEDICAID	1		84	50.12	50.12	0
BBC039	2018	MEDICAID	1		84	51.75	51.75	0
BBC039	2018	MEDICAID	1		84	51.75	51.75	0
BBC039	2018	MEDICAID	1		126	77.62	77.62	0
BBC039	2018	MEDICAID	1		168	103.5	103.5	0
BBC039	2018	MEDICAID	1		168	103.5	103.5	0
BBC040	2017	MEDICAID	1		42	27.53	27.53	0
BBC040	2017	MEDICAID	1		168	67.2	67.2	0
BBC040	2018	MEDICAID	1		126	82.59	82.59	0
BBC041	2018	PRIVATE	0		84	50.12	50.12	0
BBC041	2018	PRIVATE	0		84	50.12	50.12	0
BBC041	2018	PRIVATE	0		84	50.12	50.12	0
BBC041	2018	PRIVATE	0		84	51.75	51.75	0
BBC041	2018	PRIVATE	0		84	51.75	51.75	0
BBC041	2018	PRIVATE	0		84	51.75	51.75	0
BBC041	2018	PRIVATE	0		84	51.75	51.75	0
BBC043	2018	PRIVATE	0	2	84	74.25	84	0
BBC043	2018	PRIVATE	0	2	84	84	84	0
BBC043	2018	PRIVATE	0	3	126	126	116.25	0
BBC043	2018	PRIVATE	0	1	168	148.83	139.16	0
BBC068	2017	MEDICAID	1		168	67.2	67.2	0
BBR050	2017	PRIVATE	0		168		130.45	1
BBR050	2017	PRIVATE	0		168		130.45	1
BBR050	2017	PRIVATE	0		168		130.45	1
BBR050	2017	PRIVATE	0		168		130.45	1
BBR050	2017	PRIVATE	0		168		130.45	1
BBR050	2017	PRIVATE	0		168		130.45	1
BBR050	2017	PRIVATE	0		168		130.45	1
BBR050	2017	PRIVATE	0		168		130.45	1
BBR051	2017	PRIVATE	0		168		130.45	1
BBR051	2017	PRIVATE	0		168		130.45	1
BBR052	2017	PRIVATE	0		168		130.45	1
BBR052	2017	PRIVATE	0		168		130.45	1
BBR052	2017	PRIVATE	0		168		130.45	1
BBR053	2017	PRIVATE	0	1	168	0	130.45	0
BBR053	2017	PRIVATE	0	4	168	0	130.45	0
BBR053	2017	PRIVATE	0	4	168	0	130.45	0
BBR053	2017	PRIVATE	0	3	126	121.32	121.32	0
BBR053	2017	PRIVATE	0	4	168	161.76	161.76	0
BBR053	2017	PRIVATE	0	4	168	161.76	161.76	0
BBR053	2017	PRIVATE	0	4	168	161.76	161.76	0
BBR054	2017	MEDICAID	1	1	168	69.86	69.86	0
BBR054	2017	MEDICAID	1	1	42	27.53	27.53	0
BBR054	2017	MEDICAID	1	1	42	27.53	27.53	0
BBR054	2017	MEDICAID	1	2	84	55.06	55.06	0
BBR054	2017	MEDICAID	1	2	84	56.86	56.86	0
BBR054	2017	MEDICAID	1	3	126	85.29	85.29	0
BBR054	2017	MEDICAID	1	3	126	85.29	85.29	0
BBR054	2017	MEDICAID	1	4	168	113.72	113.72	0
BBR054	2017	MEDICAID	1	1	42	27.53	27.53	0
BBR054	2017	MEDICAID	1	3	126	85.29	85.29	0
BBR055	2017	PRIVATE	0		168		130.45	1
BBR055	2017	PRIVATE	0		168		130.45	1
BBR055	2017	PRIVATE	0		168		130.45	1
BBR055	2017	PRIVATE	0		168		130.45	1
BBR055	2017	PRIVATE	0		168		130.45	1
BBR056	2017	PRIVATE	0		168		130.45	1
BBR056	2017	PRIVATE	0		168		130.45	1
BBR056	2017	PRIVATE	0		168		130.45	1
BBR058	2017	MEDICAID	1	1	168	0	95.61	0
BBR058	2017	MEDICAID	1	3	126	0	73.27	0
BBR058	2017	MEDICAID	1	3	126	0	73.27	0
BBR058	2017	MEDICAID	1	4	168	0	95.61	0
BBR058	2017	MEDICAID	1	4	168	119.4	119.4	0
BBR058	2017	MEDICAID	1	4	168	119.4	119.4	0
BBR058	2017	MEDICAID	1	4	168	119.4	119.4	0
BBR059	2017	MEDICAID	1	3	126	0	73.27	0
BBR059	2017	MEDICAID	1	1	168	0	95.61	0
BBR059	2017	MEDICAID	1	1	42	0	24.97	0
BBR059	2017	MEDICAID	1	1	42	0	24.97	0
BBR059	2017	MEDICAID	1	2	84	0	49.26	0
BBR059	2017	MEDICAID	1	3	126	0	73.27	0
BBR060	2017	MEDICAID	1		168		95.61	1
BBR060	2017	MEDICAID	1	4	168	113.72	168	0
BBR060	2017	MEDICAID	1		168		95.61	1
BBR060	2017	MEDICAID	1		168		95.61	1
BBR060	2017	MEDICAID	1		168		95.61	1
BBR060	2017	MEDICAID	1		168		95.61	1
BBR060	2017	MEDICAID	1		168		95.61	1
BBR060	2017	MEDICAID	1		168		95.61	1
BBR060	2017	MEDICAID	1		168		95.61	1
BBR060	2017	MEDICAID	1		168		95.61	1
BBR060	2017	MEDICAID	1		168		95.61	1
BBR060	2017	MEDICAID	1		168		95.61	1
BBR064	2017	MEDICAID	1	1	168	0	95.61	0
BBR064	2017	MEDICAID	1	2	84	56.86	56.86	1
BBR064	2017	MEDICAID	1	2	84	56.86	49.26	0
BBR064	2017	MEDICAID	1	2	84	59.7	59.7	0
BBR064	2017	MEDICAID	1	4	168	119.4	119.4	0
BBR064	2017	MEDICAID	1	2	84	59.7	59.7	0
BBR064	2017	MEDICAID	1	2	84	59.7	59.7	0
BBR064	2017	MEDICAID	1	2	84	59.7	59.7	0
BBR064	2017	MEDICAID	1	2	84	59.7	59.7	0
BBR064	2017	MEDICAID	1	2	84	59.7	59.7	0
BBR064	2017	MEDICAID	1	3	126	89.55	89.55	0
BBR064	2017	MEDICAID	1	3	126	89.55	89.55	0
BBR064	2017	MEDICAID	1	1	42	0	24.97	0
BBR064	2017	MEDICAID	1	2	84	0	49.26	0
BBR064	2017	MEDICAID	1	2	84	59.7	59.7	0
BBR064	2017	MEDICAID	1	2	84	59.7	59.7	0
BBR064	2017	MEDICAID	1	2	84	59.7	59.7	0
BBR064	2017	MEDICAID	1		126		73.27	0
BBR064	2017	MEDICAID	1	2	84	0	49.26	0
BBR064	2017	MEDICAID	1	2	84	0	49.26	0
BBR064	2017	MEDICAID	1		168		95.61	1
BBR064	2017	MEDICAID	1		84		49.26	0
BBR064	2017	MEDICAID	1		84		49.26	0
BBR064	2017	MEDICAID	1	2	84	0	49.26	0
BBR064	2017	MEDICAID	1	2	84	59.71	59.71	1
BBR064	2017	MEDICAID	1		84		49.26	0
BBR064	2017	MEDICAID	1		42	42	42	1
BBR064	2017	MEDICAID	1		42	42	42	1
BBR064	2017	MEDICAID	1		42	28.91	28.91	0
BBR064	2017	MEDICAID	1		42	29.85	29.85	0
BBR064	2017	MEDICAID	1		42	29.85	29.85	0
BBR064	2017	MEDICAID	1		84	57.82	57.82	0
BBR064	2018	MEDICAID	1		42	28.91	28.91	0
BBR064	2018	MEDICAID	1		42	29.85	29.85	0
BBR064	2018	MEDICAID	1		126	89.55	89.55	0
BBR065	2017	MEDICAID	1	1	168	0	95.61	0
BBR065	2017	MEDICAID	1		168		95.61	1
BBR065	2017	MEDICAID	1		168		95.61	1
BBR065	2017	MEDICAID	1	1	42	27.53	24.97	0
BBR065	2017	MEDICAID	1	2	84	56.86	49.26	0
BBR065	2017	MEDICAID	1	2	84	58.86	49.26	0
BBR065	2017	MEDICAID	1	2	84	59.7	59.7	0
BBR065	2017	MEDICAID	1	1	42	28.91	28.91	0
BBR065	2017	MEDICAID	1	1	42	29.85	29.85	0
BBR065	2017	MEDICAID	1	2	84	59.7	59.7	0
BBR065	2017	MEDICAID	1	2	84	59.7	59.7	0
BBR065	2017	MEDICAID	1	2	84	59.7	59.7	0
BBR065	2017	MEDICAID	1	2	84	59.7	59.7	0
BBR065	2017	MEDICAID	1	2	84	59.7	59.7	0
BBR065	2017	MEDICAID	1	3	126	89.55	89.55	0
BBR065	2017	MEDICAID	1	1	42	28.91	28.91	0
BBR065	2017	MEDICAID	1	2	84	59.7	59.7	0
BBR065	2017	MEDICAID	1	2	84	59.7	59.7	0
BBR065	2017	MEDICAID	1		168		95.61	1
BBR065	2017	MEDICAID	1		84		49.26	0
BBR065	2017	MEDICAID	1	2	84	59.7	59.7	0
BBR065	2017	MEDICAID	1		84		49.26	0
BBR065	2017	MEDICAID	1		42	28.91	28.91	1
BBR065	2017	MEDICAID	1		84	59.71	59.71	1
BBR065	2017	MEDICAID	1		84	0	49.26	0
BBR065	2017	MEDICAID	1		84	59.7	59.7	0
BBR065	2017	MEDICAID	1		168		95.61	1
BBR065	2017	MEDICAID	1		42	42	42	1
BBR065	2017	MEDICAID	1	1	42	28.91	28.91	0
BBR065	2017	MEDICAID	1		84	59.7	59.7	0
BBR065	2018	MEDICAID	1		84	59.7	59.7	0
BBR065	2018	MEDICAID	1		126	89.55	89.5	0
BBR066	2017	MEDICAID	1	1	168	0	95.61	0
BBR066	2017	MEDICAID	1	3	126	82.59	73.27	0
BBR066	2017	MEDICAID	1	1	42	28.43	28.43	0
BBR066	2017	MEDICAID	1	2	84	55.06	55.06	0
BBR066	2017	MEDICAID	1	2	84	55.06	55.06	0
BBR066	2017	MEDICAID	1	2	84	56.86	56.86	0
BBR066	2017	MEDICAID	1	4	168	113.72	113.72	0
BBR066	2017	MEDICAID	1	1	42	27.53	27.53	0
BBR066	2017	MEDICAID	1	2	84	55.06	55.06	0
BBR066	2017	MEDICAID	1	2	84	56.86	56.86	0
BBR066	2017	MEDICAID	1	2	84	56.86	56.86	0
BBR066	2017	MEDICAID	1		168		95.61	1
BBR066	2017	MEDICAID	1	4	168	113.72	113.72	0
BBR067	2017	PRIVATE	0	1	168	168	168	0
BBR067	2017	PRIVATE	0	1	42	26.76	26.76	0
BBR067	2017	PRIVATE	0	2	84	53.52	53.52	0
BBR067	2017	PRIVATE	0	2	84	63.75	63.75	0
BBR067	2017	PRIVATE	0	3	126	88.74	88.74	0
BBR067	2017	PRIVATE	0	3	126	88.74	88.74	0
BBR067	2017	PRIVATE	0	3	126	90.65	90.65	0
BBR067	2017	PRIVATE	0	4	168	115.5	115.5	0
BBR067	2017	PRIVATE	0	4	168	115.5	115.5	0
BBR068	2017	PRIVATE	0	1	168	84	84	1
BBR068	2017	PRIVATE	0	2	84	49	49	0
BBR068	2017	PRIVATE	0	2	84	84	49	0
BBR068	2017	PRIVATE	0	2	84	84	49	0
BBR068	2017	PRIVATE	0	2	84	84	84	0
BBR068	2017	PRIVATE	0	2	84	84	84	0
BBR068	2017	PRIVATE	0	2	84	84	84	0
BBR068	2017	PRIVATE	0		84	84	84	0
BBR068	2017	PRIVATE	0	4	168	168	133	0
BBR068	2017	PRIVATE	0	1	168	168	168	0
BBR068	2017	PRIVATE	0	4	168	168	168	0
BBR068	2017	PRIVATE	0	4	168	168	168	0
BBR068	2017	PRIVATE	0	5	210	210	175	0
BBR068	2017	PRIVATE	0	1	42	42	42	0
BBR068	2017	PRIVATE	0	2	84	49	49	0
BBR068	2017	PRIVATE	0	2	84	49	49	0
BBR068	2017	PRIVATE	0	2	84	84	84	0
BBR068	2017	PRIVATE	0	2	84	84	84	0
BBR068	2017	PRIVATE	0	2	84	84	84	0
BBR068	2017	PRIVATE	0	2	84	84	84	0
BBR068	2017	PRIVATE	0	4	168	133	133	0
BBR068	2017	PRIVATE	0	4	168	168	133	0
BBR068	2017	PRIVATE	0	2	84	84	84	1
BBR068	2017	PRIVATE	0	2	84	84	84	1
BBR068	2017	PRIVATE	0	2	84	84	84	0
BBR068	2017	PRIVATE	0	2	84	84	84	0
BBR068	2017	PRIVATE	0	3	126	91	91	0
BBR069	2017	PRIVATE	0	1	42	26.9	26.9	0
BBR069	2017	PRIVATE	0	1	168	99.84	99.84	0
BBR069	2017	PRIVATE	0	4	168	115.5	115.5	0
BBR069	2017	PRIVATE	0	4	168	115.5	115.5	0
BBR069	2017	PRIVATE	0	4	168	115.5	115.5	0
BBR069	2017	PRIVATE	0	4	168	117.55	117.55	0
BBR070	2017	MEDICAID	1	1	168	72.63	72.63	0
BBR070	2017	MEDICAID	1	4	168	100.23	100.23	0
BBR070	2017	MEDICAID	1	1	42	25.06	25.06	0
BBR070	2017	MEDICAID	1	2	84	51.75	51.75	0
BBR070	2017	MEDICAID	1	3	126	77.62	77.62	0
BBR070	2017	MEDICAID	1	4	168	84.87	84.87	0
BBR070	2017	MEDICAID	1	4	168	103.5	103.5	0
BBR070	2017	MEDICAID	1	1	42	25.06	25.06	0
BBR070	2017	MEDICAID	1		42	25.06	25.06	0
BBR070	2017	MEDICAID	1		126	77.26	77.26	0
BBR070	2017	MEDICAID	1	3	126	77.62	77.62	0
BBR070	2017	MEDICAID	1	3	126	77.62	77.62	0
BBR070	2017	MEDICAID	1		168	103.5	103.5	0
BBR070	2017	MEDICAID	1		168	103.5	103.5	0
BBR070	2017	MEDICAID	1	5	210	129.37	129.37	0
BBR070	2017	MEDICAID	1		210	129.37	129.37	0
BBR070	2017	MEDICAID	1	1	42	25.06	25.06	0
BBR070	2017	MEDICAID	1	2	84	51.75	51.75	0
BBR070	2017	MEDICAID	1		126	77.62	77.62	0
BBR070	2017	MEDICAID	1		168	103.5	103.5	0
BBR070	2017	MEDICAID	1		42	25.06	25.06	0
BBR070	2017	MEDICAID	1		42	25.06	25.06	0
BBR070	2017	MEDICAID	1	3	126	77.62	77.62	0
BBR070	2017	MEDICAID	1		126	77.62	77.62	0
BBR070	2017	MEDICAID	1		168	103.5	103.5	0
BBR070	2017	MEDICAID	1		168	103.5	103.5	0
BBR070	2018	MEDICAID	1		126	77.62	77.62	0
BBR070	2018	MEDICAID	1		126	77.62	77.62	0
BBR070	2018	MEDICAID	1		168	64.5	103.5	0
BBR070	2018	MEDICAID	1		168	103.5	103.5	0
BBR071	2017	MEDICAID	1		168		95.61	1
BBR071	2017	MEDICAID	1	3	126	30.9	30.9	0
BBR071	2017	MEDICAID	1	5	210	0	137.32	0
BBR071	2017	MEDICAID	1	1	42	25.06	25.06	0
BBR071	2017	MEDICAID	1	4	168	40	40	0
BBR071	2017	MEDICAID	1	3	126	77.62	77.62	0
BBR071	2017	MEDICAID	1	4	168	103.5	103.5	0
BBR071	2017	MEDICAID	1	4	168	103.5	103.5	0
BBR072	2017	MEDICAID	1	3	126	0	73.27	0
BBR072	2017	MEDICAID	1	4	168	0	95.61	0
BBR072	2017	MEDICAID	1		252		151.21	0
BBR072	2017	MEDICAID	1	4	168	0	95.61	0
BBR072	2017	MEDICAID	1	4	168	0	95.61	0
BBR072	2017	MEDICAID	1		42		24.97	0
BBR072	2017	MEDICAID	1		84		49.26	0
BBR072	2017	MEDICAID	1		168	119.4	119.4	1
BBR072	2017	MEDICAID	1		168	115.64	115.64	0
BBR072	2017	MEDICAID	1		42	29.85	29.85	1
BBR072	2017	MEDICAID	1	2	84	57.82	57.82	1
BBR072	2017	MEDICAID	1		84	57.82	57.82	1
BBR072	2017	MEDICAID	1	2	84	59.7	59.7	1
BBR072	2017	MEDICAID	1		168		115.64	0
BBR072	2017	MEDICAID	1		168	115.64	115.64	0
BBR072	2017	MEDICAID	1		168	119.4	119.4	0
BBR072	2017	MEDICAID	1		168	84	84	0
BBR072	2018	MEDICAID	1		126		73.27	0
BBR072	2018	MEDICAID	1		168	119.4	119.4	1
BBR072	2018	MEDICAID	1		42	28.91	28.91	0
BBR072	2018	MEDICAID	1		84	57.82	57.82	0
BBR072	2018	MEDICAID	1		126	89.55	89.55	0
BBR072	2018	MEDICAID	1	4	168	119.4	119.4	0
BBR072	2018	MEDICAID	1		168	119.4	119.4	0
BBR073	2017	MEDICAID	1		168		95.61	1
BBR073	2017	PRIVATE	0	2	84	48.16	48.16	0
BBR073	2017	PRIVATE	0	2	84	57.38	57.38	0
BBR073	2017	PRIVATE	0	1	42	33.17	33.17	0
BBR073	2017	PRIVATE	0	3	126	72.24	72.24	0
BBR073	2017	PRIVATE	0	3	126	79.86	79.86	0
BBR073	2017	PRIVATE	0	3	126	88.74	88.74	0
BBR074	2017	PRIVATE	0	1	168	75.6	75.6	0
BBR074	2017	PRIVATE	0	2	84	84	84	0
BBR074	2017	PRIVATE	0	2	84	84	84	0
BBR074	2017	PRIVATE	0	3	126	126	126	0
BBR074	2017	PRIVATE	0	3	126	126	126	0
BBR074	2017	PRIVATE	0	4	168	168	168	0
BBR074	2017	PRIVATE	0	4	168	168	168	0
BBR074	2017	PRIVATE	0	5	210	210	210	0
BBR075	2017	MEDICAID	1	1	42	25.06	25.06	0
BBR075	2017	MEDICAID	1	2	84	50.12	50.12	0
BBR075	2017	MEDICAID	1	2	84	50.12	50.12	0
BBR075	2017	MEDICAID	1	2	84	51.75	51.75	0
BBR075	2017	MEDICAID	1	2	84	51.75	51.75	0
BBR075	2017	MEDICAID	1	3	126	77.62	77.62	0
BBR075	2017	MEDICAID	1		210	129.37	129.37	0
BBR075(therapist error- no charge capture pulled)	2017	MEDICAID	1		168		95.61	1
BBR078	2017	MEDICAID	1	1	168	67.2	67.2	0
BBR078	2017	MEDICAID	1	1	42	28.43	28.43	0
BBR078	2017	MEDICAID	1		168	97.2	67.2	0
BBR078	2017	MEDICAID	1	4	168	110.12	110.12	0
BBR078	2017	MEDICAID	1		168	113.72	113.72	0
BBR078	2017	MEDICAID	1		84	55.06	55.06	0
BBR078	2017	MEDICAID	1		84	56.86	56.86	0
BBR078	2017	MEDICAID	1		168	113.72	113.72	0
BBR078	2017	MEDICAID	1		168	113.72	113.72	0
BBR078	2018	MEDICAID	1	1	42	27.53	27.53	0
BBR078	2018	MEDICAID	1	2	84	56.86	56.86	0
BBR079	2017	PRIVATE	0	1	168	152.75	152.75	0
BBR080	2017	MEDICAID	1	2	84	-57.82	49.26	0
BBR080	2017	MEDICAID	1	1	168	0	95.61	0
BBR080	2017	MEDICAID	1	2	84	57.82	57.82	1
BBR080	2017	MEDICAID	1	2	84	57.82	57.82	0
BBR080	2017	MEDICAID	1	2	84	59.7	59.7	0
BBR080	2017	MEDICAID	1	5	210	149.25	149.25	0
BBR080	2017	MEDICAID	1	2	84	0	49.26	0
BBR080	2017	MEDICAID	1	2	84	0	49.26	0
BBR080	2017	MEDICAID	1		84	59.7	59.7	1
BBR080	2017	MEDICAID	1		168	119.4	119.4	0
BBR080	2017	MEDICAID	1		126	89.55	89.55	0
UNK001	2016	MEDICAID	1	1	160	0	88.07	0
UNK002	2016	MEDICAID	1		126	0	73.27	0
UNK002	2016	MEDICAID	1		210	0	137.32	0
UNK002	2017	MEDICAID	1		126	0	73.27	0
UNK002	2017	MEDICAID	1		126	0	73.27	0
UNK003	2018	PRIVATE	0		42	28.11	28.11	0
UNK003	2018	PRIVATE	0		84	56.22	56.22	0
UNK003	2018	PRIVATE	0		84	64.52	64.52	0
UNK003	2018	PRIVATE	0		168	102.83	102.83	0
UNK003	2018	PRIVATE	0	4	168	120.6	120.6	0
UNK004	2017	MEDICAID	1		168	67.2	67.2	0
UNK005	2017	MEDICAID	1		168	10	10	0
UNK005	2017	MEDICAID	1	4	168	40	40	0
UNK005	2017	MEDICAID	1		168	50	50	0
UNK005	2017	MEDICAID	1		168	50	50	0
UNK005	2018	MEDICAID	1	1	42	10	10	0
UNK005	2018	MEDICAID	1		42	12.5	12.5	0
UNK005	2018	MEDICAID	1		84	25	25	0
UNK005	2018	MEDICAID	1		84	25	25	0
UNK005	2018	MEDICAID	1		84	25	25	0
UNK005	2018	MEDICAID	1		84	25	25	0
UNK005	2018	MEDICAID	1		84	25	25	0
UNK005	2018	MEDICAID	1	3	126	30	30	0
UNK005	2018	MEDICAID	1		126	37.5	37.5	0
UNK006	2017	MEDICAID	1		168		95.61	0

## Sheet: cost of services
Year	Month	Expenses (FTE)	Expenses (mileage)	Expenses (supplies)
2016	1	3008.5	0	4
2016	2	3008.5	29	4
2016	3	3008.5	295	4
2016	4	3008.5	121	4
2016	5	3008.5	117	4
2016	6	3008.5	73	4
2016	7	3008.5	142	4
2016	8	3008.5	128	4
2016	9	3008.5	87	4
2016	10	3008.5	113	4
2016	11	3008.5	204	4
2016	12	3008.5	139	4
2017	1	1787.05	149	4
2017	2	1787.05	175	4
2017	3	1787.05	415	4
2017	4	1787.05	412	4
2017	5	1787.05	542	4
2017	6	1787.05	430	4
2017	7	5144.53	423	4
2017	8	5144.53	528	4
2017	9	5144.53	459	4
2017	10	5144.53	373	4
2017	11	5144.53	631	4
2017	12	5144.53	442	4
2018	1	4061.47	338	4
